# Supplementary material for: Mesenchymal Stem/ Stromal Cells metabolomic and bioactive factors profiles: A comparative analysis on the umbilical cord and dental pulp derived Stem/ Stromal Cells secretome
Source: PLoS One. 2019 Nov 27;14(11):e0221378. doi: 10.1371/journal.pone.0221378 (PMC6881058; doi:10.1371/journal.pone.0221378)
Supplement: S1 Dataset — (XLSX) [file pone.0221378.s005.xlsx]

## Sheet: PCR Primers
Primer		GenBank target gene	PCR product
Pluripotent Stem Cells Markers genes
ALP hum	Fwd: 5’-CCTAAAAGGGCAGAAGAAGGAC-3’	NM_001632.4	444 bp
	Rev: 5’-TCCACCTAGGATCACGTCAATG-3’
c-Kit hum	Fwd: 5’-AACGCTCGACTACCTGTGAA-3'	NM_000222	401 bp
	Rev: 5’-GACAGAATTGATCCGCACAG-3’
Nanog hum	Fwd: 5’-CTTCCTCCATGGATCTGCTTATTC-3’	XM_011520851.1	265 bp
	Rev: 5’-AGGTCTTCACCTGTTTGTAGCTGAG-3’
oct4 hum	Fwd: 5’-GAAGCTGGAGAAGGAGAAGCT-3’	NM_002701.5	243 bp
	Rev: 5’-CAAGGGCCGCAGCTTACACAT-3’
Housekeeping genes
β-actin hum	Fwd: 5’-GGCACCCAGCACAATGAAGA-3’	NM_001101.3	100 bp
	Rev: 5’-CTGGAAGGTGGACAGCGAGGC-3’
GAPDH hum	Fwd: 5’-AGCCGCATCTTCTTTTGCGTC-3’	NM_002046.5	815 bp
	Rev: 5’-TCATATTTGGCAGGTTTTTCT-3’

## Sheet: RT-PCR Ct values
Gene	UC-MSCs			DPSCs
CTs
ALP	29.5	29.43	29.52	29.9	29.91	29.92
c-kit	25.41	25.4	25.43	25	25.02	25.1
Nanog	29.81	29.8	29.98	29.71	29.68	29.71
Oct-4	31.4	31.41	31.4	30.8	30.83	30.8
β-actin	23.21	23.19	23.2	23.4	23.41	23.42
GAPDH	23.7	23.73	23.7	23.65	23.7	23.7
Deltas
ALP	6.045	5.97	6.07	6.375	6.355	6.36
c-kit	1.955	1.94	1.98	1.475	1.465	1.54
Nanog	6.355	6.34	6.53	6.185	6.125	6.15
Oct-4	7.945	7.95	7.95	7.275	7.275	7.24
β-actin	23.21	23.19	23.2	23.4	23.41	23.42
GAPDH	23.7	23.73	23.7	23.65	23.7	23.7
	23.455	23.46	23.45	23.525	23.555	23.56

## Sheet: Metabolomics
Metabolomics	UC-MSCs 24h		UC-MSCs 48h			DPSCs 24h			DPSCs 48h			Plain Medium
Acetate	6.74012	5.58937	5.42497	5.26058	4.7674	3.28786	1.80832	0.986359	1.97272	1.9645	2.06971	2.92455	2.89168
Alanine	119.406	121.899	162.859	168.321	166.087	47.4179	46.127	45.7099	137.723	139.188	149.074	15.9756	16.708
Choline	3.96677	5.22452	3.96677	3.67652	3.96677	3.78294	3.95226	4.06545	4.43504	3.60879	4.56856	2.59775	2.46617
Ethanol	8.08705	8.34379	16.0457	16.1741	16.1741	8.21542	9.11398	8.08192	21.2702	21.0507	20.6836	0.93322	0.752224
Formate	1.38515	1.76991	2.69334	1.92382	1.15429	1.15429	0.977299	1.07734	1.78146	1.34667	1.30435	0.523278	0.253944
GlutaMAx I (L-aLA)	76.9611	77.2093	7.19958	3.97218	3.72392	90.8637	87.959	87.6636	35.2084	25.2184	15.7373	95.5161	93.7559
GlutaMAX II (L-Glu)	164.186	157.791	29.5165	30.1315	29.5165	154.347	164.432	161.72	70.3662	63.1285	54.3289	150.35	156.419
Glutamine	138.038	131.931	172.243	175.907	177.129	37.2582	37.8384	38.4553	140.427	160.827	170.875	6.31557	6.93247
Lactate	117.121	105.756	125.368	131.378	138.511	87.9671	88.1027	85.5194	124.065	146.901	141.583	11.6662	11.0456
Nicotinamide	3.06239	2.0416	4.08319	1.0208	1.0208	1.12288	1.276	1.0208	1.0208	1.25558	1.21475	0.183744	0.70435
Pyruvate	14.9157	16.4271	7.95224	7.27258	7.36582	15.2911	15.1021	7.07874	6.84565	6.84565	7.2186	14.5133	14.2949
Tyrosine	36.3495	34.8349	27.2621	27.2621	28.0194	24.233	27.3227	28.2617	25.9899	27.3227	28.7691	21.4083	21.7718
-Glucose	1070.73	1153.56	831.286	798.155	810.202	776.168	816.061	823.289	865.501	843.168	873.392	772.553	774.707
ß-Glucose	1301.14	1314.7	1111.39	1001.46	1002.96	911.101	911.975	916.402	994.847	981.218	1018.84	935.287	955.09

## Sheet: Bioactive Factors
	UC 24h			UC 48h			DP 24h			DP 48h
Ang-2	0	0	0	9.95	10.54	11.49	0	0	0	0	2.16	3.41
BMP-9	0	0	0	0.25	0.2	0.2	0	0	0	0	0	0
EGF	0.433333	0	0.243333	0	0.11	0.11	0.243333	0.313333	0.273333	0.53	0.86	0.65
Eng	0	0	0	43.785	54.185	45.245	2.79	0	0	2.015	2.345	3.305
Ent-1	0	0	0	1.2775	1.2775	1.0675	0	0	0	0.0975	0	0
Eotaxin-1	0	0	0	1.5	2.355	0.65	1.185	8.265	3.645	5.845	0.5	2.935
FGF-1	0	0	0	1.34	1.34	3.23	0	0	0	0	0.71	0.08
FGF-2	0	0	0	187.53	225.72	223.56	0	0	0	21.17	0	0
Flt-3L	0	0	0	2.5	0.12	1.48	0	0	0	0.755	0.38	1.13
Fractalkine	3.75	4.795	1.565	0.525	45.595	25.15	0	0	0	0	0	0
FST	122.96	148.38	159	954.98	1667.65	681.96	194.96	154.75	256.41	1297.38	1506.7	1124.12
G-CSF	0	0	0	974.497	1262.9	886.508	0	0	0	0.9975	0.2375	0.2375
GM-CSF	1.24	1.835	0.645	2.35	0.645	4.35	0	0	0	1.235	1.335	0.55
GRO pan	3.4	28.6	21.41	723.18	865.23	1312.1	0	0	0	9.67	14.71	12.19
HB-EGF	0.02	0.02	0.02	0.8	1.17	0.95	0	0	0.13	0.05	0.15	0.11
HGF	120.1	99.55	122.31	3558.26	5347.4	4403.27	1.1	0	0	49.8675	106.808	52.8975
IFNa2	3.19	4.91	1.47	2.91	3.81	2.39	10.945	2.14	19.75	0.31	4.15	2.39
IFNg	0.19	0.35	0.27	1.425	1.07	1.15	0.12	0.395	0.67	0	0	0
IL-10	0	0	0	0.195	0.29	0.385	0	0	0	0	0	0
IL-12(p40)	4.345	2.798	1.25	4.575	2.395	3.485	0.455	0.64	0.825	0	0	0
IL-12(p70)	0.65	0.215	0.105	0.435	0.325	0.435	0.38	0.325	0.435	0.655	0.165	0.41
IL-13	1	0.92	1.14	0.7	1	0.59	0.34	0.19	0.265	1.36	0.92	1.18
IL-15	0.645	0.675	0.615	0.425	0.915	1.045	0.388	0.305	0.425	0.485	0.425	0.545
IL-17A	0	0	0	0	0	0	0	0	0	0	0	0
IL-18	0	0	0	0	0	0	0	0	0	0	0	0
IL-1B	0.43	0.69	0.56	0.43	0.26	0.345	0.43	0.09	0.98	0.64	0.56	0.09
IL-1RA	0.54	0.775	0.305	1.245	0.798	0.305	0	0	0	0	0	0
IL-1a	4.57	3.86	4.92	6.02	8.49	6.8	0	0	0	0	0	0
IL-2	0	0	0	0	0	0	0	0	0	0	0	0
IL-3	0.02	0.74	0.38	0	0	0	0	0	0	0	0	0
IL-4	0.37	0.57	1.5	0	0	0	0	0	0	0	0	0
IL-5	0	0	0	0	0	0	0.015	0.01	0.005	0.095	0.005	0.05
IL-6	26.4	34.55	32.76	404.99	490.52	516.16	0	0	0	0	0	0
IL-7	0.2	0.115	0.03	0.56	0.54	0.85	0	0	0	0	0	0
IL-8	47.3333	43.6433	53.5533	1860.1	1883.01	1846.06	0	0.033333	0.033333	1.225	0.975	1.475
IL-9	0	0	0	0.205	0.395	0.285	0	0	0	0.965	0.085	0.095
IP-10	1.735	2.065	1.9	0	0	0	0	0	0	1.405	1.055	1.23
Leptin	1.76333	1.76333	1.76333	185.553	217.433	246.702	0	34.5233	84.3233	36.2625	0	0
MCP-1	806.09	1043.52	1067.48	2369.53	3097.84	2410.87	0	0	0	0.11	0.105	1.1
MCP-3	5.79	13.26	1.46	45.74	48.44	66.4	0.77	2.7	3.82	11.63	7.95	2.1
MDC	0	0	0	25.275	26.695	44.425	0	0	0	0	0	0
MIP-1a	0	0	0	0	0	0	0	0	0	0	0	0
MIP-1ß	0	0	0	0	0	0	0	0	0	0	0	0
PDGF-AA	0.14	0.15	0.12	0.48	0.58	0.61	0	0	0	0.03	0.01	0.02
PDGF-BB	1.085	2.06	3.035	2.115	1.495	5.825	1.285	3.535	1.905	4.285	0.875	7.695
PLGF	0.14	0.12	0.25	0.0475	0.1575	0.1275	0.12	0.24	0.02	4.9275	4.2075	3.9075
RANTES	8.59	11.88	16.57	64.43	72.77	83.62	6.77	5.32	1.48	3.74	0.09	0.76
sCD4L	0	0	0	0	0	0	0	0	0	0	0	0
TGF-a	0	0	0	0	0	0	0.26	0.39	0.13	0	0	0
TGF-ß1	15.4267	12.5167	7.93667	544.28	693.44	509.74	5.46667	6.78667	0	99.08	28.91	31.04
TGF-ß2	0.486667	0.986667	0.606667	155.67	209.23	157.71	0	0	0.376667	37.77	30.05	20.17
TGF-ß3	0	0.276667	0	0.52	4.27	0.52	0	0	0	0.52	0.07	0
TNFa	0.03	0.045	0.06	0.2	0.15	0.37	0	0	0	0.08	0.08	0.08
TNFß	0	0	0	0.54	0.92	1.11	0	0	0	1.84	0.92	1.38
VEGF-A	17.54	11.08	23.13	1.685	0.785	1.535	7.04	4.16	31.72	2011.45	1981.91	2131.26
VEGF-C	2.16	1.77	1.77	528.763	483.033	447.642	0	0	0	27.4525	31.7325	32.9525
VEGF-D	0.216667	0.516667	0.966667	2.3775	0.9475	2.3775	0.216667	0.816667	0.516667	0	0	0

## Sheet: PrestoBlue
Corrected Absorbance	Complete media			Control			hUC-MSCs CM			hDPSCs CM
0h	0.176	0.179	0.157	0.17	0.17	0.144	0.177	0.161	0.157	0.174	0.162	0.158
24h	0.189667	0.298	0.280333	0.225817	0.22185	0.199183	0.264667	0.299	0.289333	0.297667	0.319667	0.293333
48h	0.456333	0.429667	0.439667	0.4301	0.426133	0.403183	0.463667	0.494	0.474333	0.501	0.512	0.513333
72h	0.457667	0.487333	0.453	0.453333	0.445967	0.469483	0.548	0.549667	0.540333	0.565333	0.559333	0.560333
96h	0.481667	0.459	0.455667	0.419617	0.43435	0.4165	0.531333	0.417	0.461667	0.515	0.491	0.511

## Sheet: Apoptosis
Apoptosis	Complete media			Control			hUC-MSCs CM			hDPSCs CM
Viable cells (An- PI-)	94.8	95	95.4	89.01	89.4	90	93.8	94.4	94.8	94.8	95.2	95.5
Early apoptosis (An+ PI-)	2.86	2.79	2.72	6.02	5.96	5.8	2.8	2.68	2.65	2.54	2.43	2.45
Late apoptosis (An- PI+)	2.21	2	1.7	4.74	4.49	4.06	2.83	2.37	2.17	2.29	2.08	1.9
Dead cells (An+ PI+)	0.18	0.16	0.17	0.13	0.11	0.09	0.59	0.5	0.34	0.36	0.26	0.19

## Sheet: Migration HUVECs
0h				10h				14h				16h
Complete media	Control	hUCMSCs CM	hDPSCs CM	Complete media	Control	hUCMSCs CM	hDPSCs CM	Complete media	Control	hUCMSCs CM	hDPSCs CM	Complete media	Control	hUCMSCs CM	hDPSCs CM
3135960	3163148	3587917	3195773	1486820	1171249	1443481	709122	1415870	1018052	633276	308898	699608	496453	343578	303941
3208451	3335689	3559762	3095237	1155059	1327860	1737308	1236073	627875	1018149	1333135	299892	398234	521902	388863	373589
3086661	3135227	3493051	3192564	1285434	1605026	1285596	1502675	1538341	601722	853009	306013	527438	392028	305418	200585
3689590	3194762	3578321	3269972	1236073	1598397	1702286	1716911	1738286	1348193	1141726	694769	606034	617613	352767	409653
3542921	3387855	3547127	3423273	1502675	1484087	1264579	1419997	821505	1252993	364589	254789	433774	693261	375998	368439
3266822	3531747	3414905	3491099		1830112	1045972	957178	1266771	1292802	878733	798111	554004	403796	311487	230519
3314682	3510571	3488469	3772380		1788247		1159826	697177	1011823	390328	233184	352471	423667	356985	397063
	3443374	3401600						682303	991217		597538	680034	579358	318944	376870
								987129	1047151			433535	489933	368559	355717
								1021406	933891			482238	527623		227525
Migration								995158	1022674			660923	500082
in pixels								1019347
								1102134

## Sheet: Migration hMSCs
	0h				6h				24h
	in UC-MSCs CM	in DPSCs CM	in Control	in Complete Medium	in UC-MSCs CM	in DPSCs CM	in Control	in Complete Medium	in UC-MSCs CM	in DPSCs CM	in Control	in Complete Medium
hUC-MSCs	3115092	4084107	4074680	4060281	1979772	1811548	2914759	3214354	214882	695742	1000616	1295253
	4043237	4098868	3958896	4670509	1884872	1639413	2132715	2608237	206224	348816	1611802	977066
	4025268	4226652	3044497	4241105	1864455	2312031	2890611	3372550	305947	445330	1064927	408268
	3054806	4105722	3020541	4079183	1858357	1676510	2873460	3046819	518644	270198	1209957	991114
	3316019	3258139	3959755	3978579	1887130	1803159	2863452	2942996	385915	153502	1661629	539199
	3480547	2998959	3840774	3997389	2601368	1903726	2969282	3094009	291427	146398	1159048	1292877
	3510114	3228769	4032843	4294385	1656358	1983498	2893895	2868701	294520	210458	1162478	525943
		3248125	4110622	3816866	1536930	1932477	2701419	2157023	492491	103729	1240060	943029
hDPSCs	in UC-MSCs CM	in DPSCs CM	in Control	in Complete Medium	in UC-MSCs CM	in DPSCs CM	in Control	in Complete Medium	in UC-MSCs CM	in DPSCs CM	in Control	in Complete Medium
	4131332	4515262	3899600	4862068	2149834	2381533	2822142	2498427	954236	830690	1371793	679844
	4181379	4022998	3722209	4412455	2386012	2247078	3023212	2972989	1276905	634544	1264795	1420194
	3635399	4327739	4563296	4618985	2258448	2578586	2580082	2041019	1492877	1204175	2395426	1606541
	4389862	4229843	4303537	3370759	1899364	2367834	2910204	2724883	1721491	577172	2016506	1376494
	4437139		4356021	3989433	2085412	1722690	3537242	1943350	1142849	618696	2041334	1268207
	4075311		3913061		2594290	1919699	2670936	2714921	1353901	511990	2671250	629502
					2063591	2075115	2951986	2861828	1015088	1143086	2526645	958223
					2438211	2136009	2347535	2486084	1163766	947966	2785854	872865
	Migration
	in pixels

## Sheet: Tube Formation
Covered Area (%)				Branching points				Total tube leght (px)				Total tubes				Total loops				Loop Area				loop perimeter
DPSCs CM	UC-MSCs CM	Complete Medium	Control	DPSCs CM	UC-MSCs CM	Complete Medium	Control	DPSCs CM	UC-MSCs CM	Complete Medium	Control	DPSCs CM	UC-MSCs CM	Complete Medium	Control	DPSCs CM	UC-MSCs CM	Complete Medium	Control	DPSCs CM	UC-MSCs CM	Complete Medium	Control	DPSCs CM	UC-MSCs CM	Complete Medium	Control
22.04	19.12	21.65	16.85	27	19	22	15	19868	15336	15295	13630	50	37	46	37	16	12	12	9	158431	699313	222155	253479	1832.17	4031.39	2126.48	2419.35
23.85	17.06	16.3	11.77	31	19	35	18	20430	15049	15850	11466	60	37	74	44	16	14	11	7	223689	408673	194618	227187	2280.93	2780.34	2069.73	2290.81
20.53	20.19	16.02	12.33	26	13	23	14	18556	16741	16174	11780	51	26	49	32	12	10	12	7	315226	123094	205649	531687	2839.85	1585.67	1865.94	3520.98
23.42	21.64	18.88	18.52	25	20	23	23	17219	15885	14889		52	40	45	65	14	14	12	7	120866	622113	397059	151237	2725.09	3968.69	3158.62	2139.87
24.08	19.49	16	9.27	16	24	18	19	18024	18559	14867		29	46	36	36	13	14	8	9	272751	265081	40266	558464	2371.78	2354.25	1145.2	3399.24
23.29	16.64	15.18		23	24	21	26	15625	17543			42	62	42	54	13	14	10	3	185882	14654	827827	372038	2022.23	545.973	4832.34	3189.76
20.67	19.78	14.45		18	21	20		15809	16547			36	50	39		13	12	8		102804	604097	100319	446479	1681.27	4106.8	1556.47	3092.26
21.41	16.48			19	36							44	72			17	10			211370	239672	239246	339028	2223.29	2725.82	2482.84	3399.92
21.93	17.59			23	23							51	44			18	12			311248	397864	339504	479402	3017.34	3152.44	2810.68	3444.12
18.03	22.14			23	18							51	34			14	15			113202	452699	411649	317891	1567.83	3263.66	3215.52	3155.92
19.36	15.91				15								28			13	15			13709	379462	1717	1053271	723.352	4837.73	207.137	5473.93
	20.87																			375887	735946	322285	405980	2564.92	4092.82	2812.65	3019.93
	19.12																			270297	50764	374543	991362	2798.37	1055.84	3208.69	5294.71
	17.06																			285848	401332	1249590	492033	2475.39	3089.53	7911.48	3149.32
	20.19																			370050	650093	394645	212195	3039.04	4701.77	4149.15	2139.81
																				295133	71948	39182	196905	2518.02	1229.21	1764.76	2753.99
																				416663	126656	344650	381181	3014.49	1743.2	3746.83	3672.1
																				229369	150224	78640	2118843	2436.78	2000.48	1926.99	11878.6
																				78360	189597	110424	79098	1419.05	2032.29	1543.06	1679.11
																				487268	578375	39001	901911	3436.02	5158.77	1138.45	4863.35
																				283390	432366	13523	871241	2555	2799.01	575.73	6095.9
																				382504	350326	258175	951562	2890.23	2708.29	2138.04	6083.81
																				374764	285112	152023	130328	3168.64	2714.43	1971.49	2123.29
																				11117	602833	763334	10196	618.299	3633.52	4326.67	539.428
																				288769	600104	972442	44326	2458.81	3748.77	5166.62	1193.68
																				326073	249344	528006	503602	3197.48	2725.42	3297.01	3191.06
																				569251	405758	97337	839696	4793.33	3086.41	1515.16	4558.08
																				404482	429444	189223	494375	2970.97	3577.82	2580	3870.83
																				515298	371224	623209	53036	3466.48	2740.71	4907.74	1399.83
																				224703	358808	720140	81306	2340.22	2767.52	3619.02	1482.7
																				596483	15278	205355	78114	3509.09	681.269	1985.15	1483.92
																				440480	164426	151613	10625	3395.21	1983.32	1943.78	477.304
																				140190	791507	1168167	95737	1887.6	4642.6	11356.8	1516.18
																				36454	590142	47856	405321	889.294	5978.1	971.921	4509.59
																				538994	59652	35047	695693	5852.25	1610.65	1136.7	5998.19
																				307813	308036	607588	1851653	2559.47	3622.36	3729.08	11910.9
																				256442	219478	136131	998726	2437.88	2661.88	1607.21	7899.34
																				383618	160234	375802		2798.98	2043.16	3543.72
																				153915	488236	17655		1753.62	3209.97	828.281
																				294682	139112	208141		2649.66	1988.45	2221.98
																				100684	89620	895126		1654.17	1374.71	4615.03
																				92178	158141	667733		2068.52	1968.54	4582.7
																				23666	176893	431050		1134.64	2076.15	5095.59
																				384098	510850	422833		2861.63	3364.91	3146.02
																				280155	1157662	514808		2522.89	5423.02	3559.21
																				168303	275244	1174402		1834.69	2626.92	6912.72
																				1488	15828	606885		222.208	624.742	5702.68
																				130913	213464	68000		1623.96	2284.18	1472.2
																				11118	261967			558.257	2547.44
																				265274	202143			2275.25	2177.66
																				189574	525361			2069.59	3764.54
																				114011	496670			1753	5086.9
																				224721	596257			2736.04	5485.44
																				206229	206096			2048.6	2926.29
																				106817	301235			1775.32	2529.43
																				433551	651425			2958.04	3659.21
																				196825	186544			1981.24	1888.36
																				238298	124514			2320.72	1612.4
																				411883	381562			2736.31	4312.06
																				505344	260459			3381.69	2615.84
																				243201	408157			2190.12	3142.56
																				397381	762806			3397.75	3940.15
																				364610	855117			3705.99	4317.17
																				589387	63286			3599.51	1208.13
																				72691	312497			1879.8	3100.06
																				426312	394700			2946.46	2865.91
																				182716	211552			1863.88	2108.7
																				53997	11770			1078.79	512.902
																				31612	71834			914.046	1233.01
																				238588	532752			2046.28	3024.47
																				372407	128329			755.186	1708.47
																				366460	189935			3063.47	1947.74
																				308908	163392			2598.33	2222.85
																				434276	380690			2617.56	2818.55
																				306187	87913			3061.14	1325.58
																				423836	120784			2454.37	3590.83
																				272412	12019			2730.01	556.541
																				80330	784382			2383	4988.52
																				538609	242391			1392.83	3218.24
																				601009	282106			4296.7	3914.68
																				303506	295114			3399.27	3564.83
																				718286	318120			3758.37	3294.97
																				100121	380752			799.963	3151.53
																				114996	166634			6358.49	4559.16
																				79134	34295			1539.21	1370.87
																				366807	424271			1668.1	3163.09
																				503790	594085			2074.48	4250.19
																				160991	368190			2866.84	2523.65
																				790707	442722			3197.09	2976.21
																					293853			794.867	2429.1
																					612992			2258.79	3593.84
																					58615			4925.03	1405.26
																					4041				292.451
																					699313				4031.39
																					408673				2780.34
																					123094				1585.67
																					622113				3968.69
																					265081				2354.25
																					14654				545.973
																					604097				4106.8
																					239672				2725.82
																					397864				3152.44
																					452699				3263.66
																					379462				4837.73
																					735946				4092.82
																					50764				1055.84
																					401332				3089.53
																					650093				4701.77
																					71948				1229.21
																					126656				1743.2
																					150224				2000.48
																					189597				2032.29

## Sheet: VEGF in vivo
VEGF+ per field
Complete medium	Control	UC MSCs CM	DPSCs CM
9	8	18	13
2	8	15	21
8	6	9	20
14	11	8	22
11	10	12	12
12	7	15	11
6	9	15	12
8	10	14	16
9	18	12	11
10	11	10	17
15	7	8	18
12	4	16	21
21	8	24	18
9	4	9	24
11	8	11	19
13	5	16	15
11	8	18	28
10	5	12	14
12	9	15	19
12	3	11	13
14	6	7	16
12	8	8	21
9	10	6	32
		5	22
		8	18
		10	23
		7	26
		3	19
		8	17
		13	28
			16
			15
